# Supplementary material for: The implications of uncertainties on global lithium resources availability estimations
Source: iScience. 2026 Jan 6;29(2):114629. doi: 10.1016/j.isci.2026.114629 (PMC12859240; doi:10.1016/j.isci.2026.114629)
Supplement: Table S12. Ranked lithium deposits based on all-in cost, with associated estimated recoverable minerals, regions, and deposit types [file mmc2.xlsx]

## Sheet: Sheet1
Table S12 Ranked lithium deposits by AIC, and relevant ERM, region, and type information. Regional abbreviations follow Table S9. “0.000” < 0.0004; “0.00” < 0.004. ERM: Estimated Recoverable Minerals (Lower/Median/Higher = 5th/50th/95th percentiles, Monte Carlo); AIC: All-in Cost.Related to Figure 6.
Rank number	ERM _Lower	ERM _Median	ERM _Higher	Cumulative_Lower	Cumulative_Median	Cumulative_Higher	Region	Types	AIC
1	0.002	0.006	0.012	0	0.01	0.01	LATAM	Ore	1194
2	0.03	0.1	0.2	0.03	0.11	0.21	CHN	Ore	1211
3	0.012	0.034	0.063	0.04	0.14	0.27	NAM	Ore	1693
4	0.007	0.019	0.039	0.05	0.16	0.31	CHN	Ore	2457
5	0.013	0.04	0.08	0.06	0.2	0.39	CHN	Ore	2677
6	0.049	0.206	0.406	0.11	0.41	0.8	AFR	Ore	2811
7	0.107	0.208	0.364	0.22	0.61	1.17	CHN	Ore	2867
8	0.275	0.617	1.019	0.49	1.23	2.18	AUS	Ore	2914
9	0.024	0.098	0.185	0.52	1.33	2.37	AFR	Ore	2959
10	0.043	0.152	0.281	0.56	1.48	2.65	AFR	Ore	3032
11	0.103	0.268	0.52	0.66	1.75	3.17	AFR	Ore	3428
12	0.042	0.131	0.243	0.71	1.88	3.41	NAM	Ore	3463
13	0.272	0.565	1.121	0.98	2.45	4.53	NAM	Brine	3728
14	0.011	0.039	0.073	0.99	2.48	4.61	AFR	Ore	3865
15	0.374	0.901	1.492	1.36	3.39	6.1	AUS	Ore	3987
16	0.012	0.043	0.081	1.37	3.43	6.18	AFR	Ore	4019
17	0.211	0.481	0.832	1.59	3.91	7.01	AUS	Ore	4064
18	0.053	0.156	0.293	1.64	4.07	7.31	CHN	Ore	4136
19	0.065	0.196	0.364	1.7	4.26	7.67	LATAM	Ore	4268
20	0.008	0.026	0.046	1.71	4.29	7.72	EU	Ore	4505
21	0.017	0.057	0.101	1.73	4.35	7.82	NAM	Ore	4525
22	0.068	0.257	0.506	1.8	4.6	8.32	LATAM	Brine	4585
23	0.426	0.868	1.51	2.22	5.47	9.83	AUS	Ore	4605
24	0.02	0.057	0.107	2.24	5.53	9.94	NAM	Ore	4711
25	0.045	0.131	0.235	2.29	5.66	10.17	NAM	Ore	4727
26	0.014	0.04	0.076	2.3	5.7	10.25	CHN	Ore	4798
27	0.008	0.037	0.07	2.31	5.73	10.32	LATAM	Ore	4800
28	0.011	0.029	0.051	2.32	5.76	10.37	AUS	Ore	4815
29	0.037	0.085	0.145	2.36	5.85	10.52	AUS	Ore	4834
30	0.027	0.089	0.159	2.39	5.94	10.68	LATAM	Ore	4904
31	0.116	0.594	1.218	2.5	6.53	11.89	LATAM	Brine	5013
32	0.032	0.234	0.483	2.53	6.76	12.38	LATAM	Brine	5251
33	0.085	0.315	0.614	2.62	7.08	12.99	NAM	Uncon	5382
34	0.065	0.353	0.727	2.68	7.43	13.72	LATAM	Brine	5428
35	0.017	0.039	0.066	2.7	7.47	13.78	AUS	Ore	5493
36	0.019	0.04	0.07	2.72	7.51	13.85	AUS	Ore	5506
37	0.029	0.093	0.181	2.75	7.61	14.03	NAM	Ore	5537
38	0.146	0.271	0.46	2.9	7.88	14.49	NAM	Ore	5561
39	0.154	0.285	0.509	3.05	8.16	15	NAM	Brine	5699
40	0.055	0.15	0.272	3.11	8.31	15.27	NAM	Ore	5733
41	0.02	0.062	0.118	3.12	8.37	15.39	NAM	Ore	5733
42	0.018	0.063	0.124	3.14	8.44	15.52	NAM	Uncon	5742
43	0.013	0.091	0.179	3.16	8.53	15.69	LATAM	Brine	5776
44	0.058	0.121	0.227	3.21	8.65	15.92	CHN	Ore	5794
45	0.005	0.025	0.051	3.22	8.67	15.97	LATAM	Brine	5933
46	0.055	0.251	0.492	3.27	8.93	16.46	NAM	Brine	5969
47	0.049	0.14	0.255	3.32	9.06	16.72	NAM	Ore	6033
48	0.068	0.251	0.483	3.39	9.32	17.2	NAM	Brine	6089
49	0.027	0.193	0.39	3.42	9.51	17.59	LATAM	Brine	6107
50	0.034	0.074	0.132	3.45	9.58	17.72	EU	Ore	6139
51	0.01	0.027	0.048	3.46	9.61	17.77	EU	Ore	6207
52	0.046	0.175	0.365	3.51	9.78	18.14	CHN	Brine	6380
53	0.068	0.298	0.54	3.58	10.08	18.68	EU	Uncon	6404
54	0.196	0.336	0.542	3.77	10.42	19.22	NAM	Uncon	6559
55	0.044	0.135	0.246	3.82	10.55	19.47	NAM	Ore	6579
56	0.03	0.219	0.463	3.85	10.77	19.93	LATAM	Uncon	6593
57	0.009	0.084	0.168	3.85	10.86	20.1	LATAM	Brine	6600
58	0.038	0.198	0.387	3.89	11.06	20.48	LATAM	Brine	6616
59	0.028	0.236	0.496	3.92	11.29	20.98	LATAM	Brine	6669
60	0.061	0.257	0.565	3.98	11.55	21.54	CHN	Brine	6703
61	0.028	0.098	0.183	4.01	11.65	21.73	CHN	Ore	6736
62	0.012	0.07	0.141	4.02	11.72	21.87	LATAM	Brine	6756
63	0.069	0.399	0.799	4.09	12.11	22.67	LATAM	Brine	6758
64	0.037	0.176	0.341	4.13	12.29	23.01	LATAM	Brine	6840
65	0.056	0.307	0.604	4.18	12.6	23.61	LATAM	Uncon	7069
66	0.08	0.305	0.628	4.26	12.9	24.24	CHN	Brine	7153
67	0.135	0.5	1.021	4.4	13.4	25.26	CHN	Brine	7232
68	0.115	0.351	0.717	4.51	13.75	25.98	CHN	Brine	7299
69	0.011	0.032	0.059	4.53	13.78	26.04	NAM	Ore	7331
70	0.675	3.844	8.336	5.2	17.63	34.37	LATAM	Brine	7384
71	0.023	0.082	0.172	5.22	17.71	34.54	CHN	Brine	7385
72	0.256	1.803	3.673	5.48	19.51	38.22	LATAM	Brine	7513
73	0.14	0.53	1.104	5.62	20.04	39.32	CHN	Brine	7535
74	0.272	1.451	3.159	5.89	21.49	42.48	CHN	Brine	7594
75	0.112	0.195	0.308	6	21.69	42.79	NAM	Brine	7696
76	0.016	0.15	0.331	6.02	21.84	43.12	LATAM	Brine	7706
77	0.01	0.056	0.112	6.03	21.89	43.23	LATAM	Brine	7794
78	0.363	0.858	1.478	6.39	22.75	44.71	AUS	Ore	7878
79	0.1	0.169	0.294	6.49	22.92	45	NAM	Ore	8117
80	0.014	0.057	0.109	6.51	22.98	45.11	CHN	Ore	8148
81	0.237	0.74	1.367	6.74	23.72	46.48	NAM	Ore	8219
82	0.024	0.068	0.124	6.77	23.79	46.6	EU	Ore	8359
83	0.001	0.002	0.003	6.77	23.79	46.61	EU	Ore	8410
84	0.003	0.011	0.021	6.77	23.8	46.63	LATAM	Brine	8450
85	0.101	0.227	0.362	6.87	24.03	46.99	NAM	Uncon	8602
86	0.002	0.009	0.019	6.87	24.04	47.01	CHN	Ore	8762
87	0.045	0.245	0.491	6.92	24.28	47.5	LATAM	Brine	8877
88	0.24	0.841	1.573	7.16	25.12	49.07	EU	Uncon	9039
89	0.017	0.109	0.233	7.18	25.23	49.31	LATAM	Brine	9179
90	0.007	0.035	0.063	7.18	25.26	49.37	EU	Ore	9210
91	0.002	0.012	0.027	7.19	25.28	49.4	OTH	Ore	9288
92	0.029	0.141	0.291	7.21	25.42	49.69	LATAM	Brine	9507
93	0.001	0.005	0.01	7.21	25.42	49.7	LATAM	Brine	9756
94	0.01	0.037	0.071	7.23	25.46	49.77	AFR	Ore	9768
95	0.053	0.255	0.51	7.28	25.71	50.28	LATAM	Brine	9847
96	0.022	0.054	0.103	7.3	25.77	50.38	NAM	Ore	9994
97	0.002	0.003	0.005	7.3	25.77	50.39	EU	Ore	10083
98	0.001	0.002	0.003	7.3	25.77	50.39	EU	Ore	10088
99	0	0.001	0.003	7.3	25.78	50.39	EU	Ore	10093
100	0.139	0.497	1.007	7.44	26.27	51.4	NAM	Uncon	10135
101	0.017	0.061	0.123	7.46	26.33	51.52	NAM	Brine	10329
102	0.177	0.672	1.251	7.63	27	52.77	AFR	Ore	10478
103	0.03	0.137	0.269	7.66	27.14	53.04	NAM	Uncon	10541
104	0.001	0.003	0.006	7.67	27.14	53.05	OTH	Ore	10597
105	0.012	0.055	0.114	7.68	27.2	53.16	OTH	Ore	10597
106	0.006	0.027	0.058	7.68	27.23	53.22	OTH	Ore	10597
107	0	0.001	0.001	7.68	27.23	53.22	OTH	Ore	10597
108	0.006	0.027	0.057	7.69	27.25	53.28	OTH	Ore	10597
109	0.002	0.009	0.018	7.69	27.26	53.3	OTH	Ore	10597
110	0.036	0.139	0.284	7.73	27.4	53.58	OTH	Ore	10597
111	0.004	0.015	0.033	7.73	27.42	53.61	OTH	Ore	10597
112	0.006	0.027	0.059	7.74	27.44	53.67	OTH	Ore	10597
113	0	0	0.001	7.74	27.45	53.67	OTH	Ore	10597
114	0.003	0.016	0.032	7.74	27.46	53.71	OTH	Ore	10597
115	0.004	0.015	0.032	7.74	27.48	53.74	OTH	Ore	10597
116	0.006	0.028	0.059	7.75	27.5	53.8	OTH	Ore	10597
117	0.001	0.008	0.019	7.75	27.51	53.82	OTH	Brine	10748
118	0.002	0.016	0.037	7.75	27.53	53.85	OTH	Brine	10748
119	0.006	0.033	0.079	7.76	27.56	53.93	OTH	Brine	10748
120	0.018	0.067	0.126	7.78	27.63	54.06	EU	Uncon	11037
121	0.049	0.103	0.176	7.83	27.73	54.23	AFR	Ore	11341
122	0.053	0.139	0.275	7.88	27.87	54.51	EU	Uncon	11352
123	0.076	0.119	0.18	7.96	27.99	54.69	NAM	Ore	11426
124	0.037	0.058	0.096	7.99	28.05	54.78	EU	Uncon	11587
125	0.02	0.081	0.151	8.01	28.13	54.93	EU	Uncon	11935
126	0.022	0.066	0.122	8.04	28.19	55.06	NAM	Ore	12096
127	0.065	0.141	0.23	8.1	28.34	55.29	NAM	Brine	12241
128	0.025	0.059	0.111	8.13	28.39	55.4	AFR	Ore	12742
129	0.012	0.03	0.059	8.14	28.42	55.46	AFR	Ore	12900
130	0	0.016	0.032	8.14	28.44	55.49	AFR	Ore	12975
131	0.011	0.065	0.142	8.15	28.51	55.63	OTH	Brine	13196
132	0.06	0.095	0.14	8.21	28.6	55.77	NAM	Ore	13946
133	0.034	0.139	0.266	8.24	28.74	56.03	NAM	Uncon	14492
134	0.552	1.742	3.258	8.79	30.48	59.29	NAM	Ore	14787
135	0.027	0.083	0.161	8.82	30.57	59.45	NAM	Brine	14837
136	0.003	0.014	0.029	8.83	30.58	59.48	OTH	Ore	15324
137	0.011	0.05	0.101	8.84	30.63	59.58	OTH	Ore	15324
138	0.014	0.056	0.123	8.85	30.68	59.71	OTH	Ore	15324
139	0.003	0.014	0.029	8.85	30.7	59.74	OTH	Ore	15324
140	0.003	0.014	0.029	8.86	30.71	59.77	OTH	Ore	15324
141	0.008	0.033	0.07	8.86	30.75	59.84	OTH	Ore	15324
142	0.004	0.02	0.046	8.87	30.77	59.88	OTH	Ore	15324
143	0.018	0.06	0.117	8.89	30.82	60	OTH	Ore	15324
144	0.017	0.058	0.127	8.9	30.88	60.13	OTH	Ore	15324
145	0.021	0.086	0.187	8.92	30.97	60.31	OTH	Ore	15324
146	0.044	0.166	0.355	8.97	31.13	60.67	OTH	Ore	15324
147	0.017	0.065	0.146	8.98	31.2	60.81	OTH	Ore	15324
148	0.015	0.059	0.126	9	31.26	60.94	OTH	Ore	15324
149	0.07	0.281	0.568	9.07	31.54	61.51	NAM	Uncon	15329
150	0.026	0.043	0.064	9.09	31.58	61.57	NAM	Uncon	15423
151	0.045	0.076	0.114	9.14	31.66	61.69	NAM	Ore	15855
152	0.324	1.957	4.02	9.46	33.62	65.7	LATAM	Brine	16625
153	0.013	0.033	0.065	9.48	33.65	65.77	NAM	Brine	17321
154	0.019	0.032	0.049	9.5	33.68	65.82	NAM	Uncon	17443
155	0.014	0.025	0.038	9.51	33.71	65.86	NAM	Uncon	17941
156	0.011	0.018	0.03	9.52	33.72	65.89	EU	Uncon	18333
157	0.028	0.057	0.09	9.55	33.78	65.98	NAM	Ore	18384
158	0	0.016	0.034	9.55	33.8	66.01	NAM	Brine	18559
159	0.007	0.013	0.022	9.56	33.81	66.03	EU	Uncon	18582
160	0.004	0.01	0.016	9.56	33.82	66.05	AFR	Uncon	18721
161	0.001	0.007	0.012	9.56	33.83	66.06	OTH	Uncon	18813
162	0	0.004	0.009	9.56	33.83	66.07	LATAM	Uncon	18869
163	0.018	0.037	0.071	9.58	33.87	66.14	NAM	Ore	19041
164	0.013	0.02	0.031	9.59	33.89	66.17	NAM	Ore	19433
165	0.011	0.016	0.023	9.6	33.9	66.2	NAM	Ore	19703
166	0.009	0.013	0.019	9.61	33.92	66.22	NAM	Ore	19902
167	0.064	0.424	0.844	9.68	34.34	67.06	LATAM	Brine	20025
168	0.007	0.011	0.016	9.68	34.35	67.08	NAM	Ore	20058
169	0.006	0.009	0.014	9.69	34.36	67.09	NAM	Ore	20199
170	0.005	0.007	0.011	9.7	34.37	67.1	NAM	Ore	20315
171	0.004	0.006	0.009	9.7	34.38	67.11	NAM	Ore	20407
172	0.003	0.005	0.007	9.7	34.38	67.12	NAM	Ore	20465
173	0.002	0.003	0.006	9.7	34.38	67.12	NAM	Ore	20516
174	0.001	0.002	0.004	9.7	34.39	67.13	NAM	Ore	20556
175	0.001	0.002	0.003	9.71	34.39	67.13	NAM	Ore	20587
176	0	0.001	0.002	9.71	34.39	67.13	NAM	Ore	20608
177	0	0	0.001	9.71	34.39	67.13	NAM	Ore	20618
178	0.163	0.5	1.069	9.87	34.89	68.2	LATAM	Brine	23607
179	0.096	0.177	0.342	9.96	35.07	68.54	LATAM	Brine	26546
180	0.07	0.118	0.191	10.03	35.19	68.73	LATAM	Brine	27510
181	0.053	0.089	0.137	10.09	35.27	68.87	LATAM	Brine	28270
182	0.039	0.07	0.109	10.13	35.34	68.98	LATAM	Brine	28778
183	0.025	0.053	0.089	10.15	35.4	69.07	LATAM	Brine	29337
184	0.018	0.038	0.07	10.17	35.44	69.14	LATAM	Brine	29854
185	0.012	0.025	0.051	10.18	35.46	69.19	LATAM	Brine	30578
186	0.007	0.016	0.028	10.19	35.48	69.22	LATAM	Brine	31190
187	0.001	0.011	0.021	10.19	35.49	69.24	LATAM	Brine	31446
188	0	0.005	0.014	10.19	35.49	69.25	LATAM	Brine	31589
