# Supplementary material for: The implications of uncertainties on global lithium resources availability estimations
Source: iScience. 2026 Jan 6;29(2):114629. doi: 10.1016/j.isci.2026.114629 (PMC12859240; doi:10.1016/j.isci.2026.114629)
Supplement: Table S13. Lithium ore deposit grades across countries included in this study [file mmc3.xlsx]

## Sheet: Sheet1
Table S13 Lithium ore deposit grade. Country codes: ISO 3166-1 alpha-3. Unit is % LiO2.
Country Code	Deposit/project name	Lithium Resources and Production: Critical Assessment and Global Projections	Understanding the future of lithium: Part 1, resource model	Classification and characteristics of natural lithium resources	Using the cumulative availability curve to assess the threat of mineral depletion: The case of lithium	Long-run availability of mineral resources: The dynamic case of lithium	Technical Study	Average	Reference for Technical Studay
AFG	Drumgal
	Helmand Basin		2.8					2.8
	Jamanak
	Katawaz Basin		2.6					2.6
	Parun		1.5					1.5
	Pasghusta
	Pasghusta lower
	Paskhi
	Taghawkor		2.8					2.8
	Tsamgal
	Yaryhgul
AUS	Bald Hill					1	1.18	1.09	https://announcements.asx.com.au/asxpdf/20170711/pdf/43kkjk14z4kr79.pdf
	Buldania					0.97	1	0.99	https://www.ltresources.com.au/wp-content/uploads/2023/05/624aa87d3dd52088027b8837_Resources-Reserves-and-CP-Statements.pdf
	Greenbushes	1.9	1.9	1.09	1.36	2.1	1.9	1.71	https://www.igo.com.au/site/pdf/483721a4-afe7-4723-a907-6efce0c66748/Greenbushes-CY23-Resources-and-Reserves.pdf
	Kathleen Valley					1.35	1.34	1.35	https://wcsecure.weblink.com.au/pdf/LTR/02450567.pdf
	Mt Cattlin	0.5	0.5			1.29	1.2	0.87	https://s203.q4cdn.com/709125885/files/doc_downloads/TechnicalRep/New/Mt-Cattlin-Lithium-Project-Australia.pdf
	Mt Holland					1.5	1.54	1.52	https://www.sec.gov/Archives/edgar/data/909037/000110465922049694/tm2210998d1_ex96-2.htm
	Mt Marion	0.65	0.65			1.37	1.45	1.03	https://minedocs.com/23/Mineral_Resources_MR_10072022.pdf
	Pilgangoora					1.06	1.17	1.12	https://minedocs.com/24/Pilgangoora-MR-08072023.pdf
	Wodgina			0.54		1.17	1.17	0.96	https://minedocs.com/23/Mineral_Resources_MR_10072022.pdf
AUT	Wolfsberg					1	1.03	1.02	https://minedocs.com/23/Wolfsberg-FS-03082023.pdf
BRA	Aracuai (Cachoeira)	0.67						0.67
	Bandeira						1.4	1.4	https://www.lithiumionic.com/_resources/news/231019-2.pdf
	Grota do Cirilo			0.29		1.21	1.49	1	https://minedocs.com/19/Grota-do-Cirilo-Xuxa-FS-Barreiro-PFS-5302022.pdf?utm_source=chatgpt.com
	Mibra					1.05	1.06	1.06	https://amg-nv.com/wp-content/uploads/AMG-Lithium-Tantalum.pdf
CAN	Authier					1.01	1.01	1.01	https://www.ree.environnement.gouv.qc.ca/dossiers/3211-16-020/3211-16-020-16.pdf
	Barraute		0.53					0.53
	Bernic	1.28	1.28					1.28
	Big Bird (Curlew)		1.72					1.72
	English River Greenstone		0.96					0.96
	FI		0.03					0.03
	Georgia Lake					1.06	0.88	0.97	https://res.cloudinary.com/rocktech/image/upload/v1668567754/M_Info_PFS_Summary_Release_ENG_FINAL_1ad1f00e98.pdf
	Gods Lake		0.96					0.96
	Irgon
	James Bay		0.03			1.4	1.3	0.91	https://s203.q4cdn.com/709125885/files/doc_downloads/TechnicalRep/New/James-Bay-Lithium-Project-Canada.pdf
	La Corne	0.52	0.52					0.52
	La Motte	0.5	0.5					0.5
	Lithium Two					1.4		1.4
	Moblan		1.7			1.4	1.2	1.43	https://clients3.weblink.com.au/pdf/SYA/02774427.pdf
	Moose 2
	Nama Creek		0.03					0.03
	Niemi Lake		0.96					0.96
	North American Lithium				0.53		1.04	0.79	https://wcsecure.weblink.com.au/pdf/SYA/02654503.pdf
	PAK					1.6		1.6
	Rose					0.88	0.87	0.88	https://www.cecorp.ca/wp-content/uploads/2022-08-29-news-release-CRE.pdf
	Sep. Rapids	0.7	0.62		0.62			0.65
	Seymour Lake					1.25		1.25
	Sirmac Lake		0.03					0.03
	Snow Lake		0.03				1.11	0.57	https://snowlakeenergy.com/wp-content/uploads/2024/03/Snow-Lake-Corporate-Deck-March-2024.v1.pdf
	Tanco			1.18	1.28			1.23
	Thor		0.03					0.03
	Violet		0.03					0.03
	Wekusko	0.79	0.79					0.79
	Whabouchi			0.6		1.29	1.61	1.17	https://s203.q4cdn.com/709125885/files/doc_downloads/TechnicalRep/Nemaska-Whabouchi-Mine-Canada.pdf
	Yellowknife		0.66		0.66	1.47		0.93
CHN	Daoxian		0.55					0.55
	Heyuan
	Jiajika (Giajika)	0.6	0.6		0.59	1.42	1.42	0.93	https://www.thepaper.cn/newsDetail_forward_26057778
	Jinchuan		0.67					0.67
	Lijiagou						1.3	1.3	https://news.qq.com/rain/a/20240518A04ZK000
	Maerkang		0.6					0.6
	Ningdu
	Xiangyuan						1.06	1.06	https://www.zijinmining.com/global/program-detail-71786.htm
	Yelonggou						1.34	1.34	https://file.finance.sina.com.cn/211.154.219.97:9494/MRGG/CNSESZ_STOCK/2023/2023-3/2023-03-07/8868659.PDF
	Yichun	2	2					2
COD	Kitotolo		0.6			1.65		1.13
	Manono	0.6	0.6		0.58	1.65		0.86
ESP	Mina Feli		0.5					0.5
FIN	Keliber					1.05	0.5	0.78	https://www.sec.gov/Archives/edgar/data/915913/000091591323000037/exhibit9631231202210-k.htm#i2ab4d569b3ee4e029d9d2ae1c46da4f8_7
GHA	Ewoyaa					1.31	1.1	1.24	https://minedocs.com/25/Ewoyaa_FS_06292023.pdf
IRL	Blackstairs
MLI	Goulamina					1.4	1.49	1.45	https://minedocs.com/22/Goulamina-FS-12062021.pdf
NAM	Karibib		1.4		1.4			1.4
PRT	Alvarroes					0.87	1.1	0.99	https://cdn.lepidico.com/production/LPD_190308_Alvarroes_assays_indicate_larger_lithium_Resource_be5f31182d.pdf
	Barroso		0.72		0.66	1.06	1.03	0.87	https://savannahresources.com/media/4ljdtggi/savannah-presentation.pdf
	Montalegre					1.09		1.09
RUS	Achivansky (Uchastok)		1.86					1.86
	Belerechenskoe		0.79					0.79
	Etykinskoe		0.49					0.49
	Goltsovoe		0.37					0.37
	Kolmorzerskoe		1.12					1.12
	Orlovskoe		1.12					1.12
	Pogranichnoe		0.49					0.49
	Polmostundrovskoe		0.49					0.49
	Tastyg		0.49					0.49
	Ulug-Tanzek		0.79					0.79
	Urikskoe		1.12					1.12
	Vishnyakovskoe		0.49			1.1		0.8
	Voznesenskoe		0.49					0.49
	Zavitinskoe		0.49					0.49
SWE	Jarkvissle		0.45					0.45
	Varutrask		0.45					0.45
USA	Bessemer City		0.67					0.67
	Carolina						1.1	1.1	https://www.listcorp.com/asx/pll/piedmont-lithium-limited/news/piedmont-completes-bfs-of-the-carolina-lithium-project-2647099.html
	Cherryville				0.68			0.68
	Kings Mountain Bely		0.68		0.69	1.5		0.96
	N. Carolina	0.7	0.68			0		0.46
UZB	Naukinskoe
	Shavazsai
ZWE	Arcadia			0.16		1.41	1.19	0.99	https://prospectresources.com.au/wp-content/uploads/2022/07/61068491.pdf
	Barkam		0.4					0.4
	Bikita		1.4			1.4		1.31
	Kamativi		0.28					0.28
	Masvingo		0.84					0.84
	Sabi Star						1.98	1.98	https://en.cxlithium.com/product/45.html
	Zulu					1.06		1.06
