# Supplementary material for: The implications of uncertainties on global lithium resources availability estimations
Source: iScience. 2026 Jan 6;29(2):114629. doi: 10.1016/j.isci.2026.114629 (PMC12859240; doi:10.1016/j.isci.2026.114629)
Supplement: Table S14. Lithium brine deposit grades across countries included in this study [file mmc4.xlsx]

## Sheet: Sheet1
Table S14 Lithium brine deposit grade. Country codes: ISO 3166-1 alpha-3. “0.000” < 0.0004. Lithium concentrations are expressed in wt%. The conversion from mg/L is calculated as: wt% = (mg/L × ρ) / 10⁴, where ρ is the brine density (g/mL), assumed to be 1.2 for lithium brines in this study.
Country Code	Deposit/project name	Lithium Resources and Production: Critical Assessment and Global Projections	Understanding the future of lithium: Part 1, resource model	Classification and characteristics of natural lithium resources	Using the cumulative availability curve to assess the threat of mineral depletion: The case of lithium	Long-run availability of mineral resources: The dynamic case of lithium	Technical Study	Average	Reference for Technical Studay
AFG	Salt lakes-Afghanistan
ARG	3Q (Tre Quebradas)			0.079		0.063	0.066	0.069	https://minedocs.com/21/3Q_(Tres_Quebradas)-CP-012021.pdf
	Candelas						0.056	0.056	https://wcsecure.weblink.com.au/pdf/GLN/02459769.pdf
	Cauchari-JV project-AL	0.051	0.062	0.069		0.048	0.04	0.054	https://www.newswire.ca/news-releases/advantage-lithium-corp-announces-positive-pre-feasibility-study-results-for-the-cauchari-jv-826992858.html
	Cauchari-Olaroz-LA	0.07	0.09	0.053	0.09	0.063	0.049	0.069	https://s203.q4cdn.com/736266488/files/doc_downloads/our_projects/cauchari_olaroz/2020-10-19-Technical-Report.pdf
	Centenario ratones			0.045		0.037		0.041
	Diablillos		0.003			0.046		0.024
	Hombre Muerto North	0.062	0.062	0.071	0.06		0.063	0.064	https://www.lithiumsouth.com/wp-content/uploads/HMN-Final-Report-190808.pdf
	Hombre Muerto West	0.062	0.062		0.06		0.073	0.064	https://galanlithium.com.au/projects/hombre-muerto-west/
	Hombre Muerto-Mina Fenix	0.062	0.062		0.06	0.063	0.064	0.062	https://www.riotinto.com/
	Kachi					0.021	0.024	0.023	https://lakeresources.com.au/wp-content/uploads/2023/12/lke_kachi-dfs_19-dec-23.pdf
	Mariana					0.032	0.026	0.029	https://minedocs.com/21/Mariana-PEA-11152018.pdf
	Pastos Grandes					0.043	0.033	0.038	https://s203.q4cdn.com/736266488/files/doc_downloads/2023-04-30-Technical-Report.pdf
	Pozuelos					0.05	0.032	0.041	https://docslib.org/doc/12889719/technical-report-on-the-salar-de-pozuelos-project-salta-province-argentina-prepared-for-lsc-lithium-corporation
	Rincon-Argusy	0.04	0.04	0.032	0.04	0.023	0.027	0.034	https://announcements.asx.com.au/asxpdf/20181128/pdf/440q663bmjz5wk.pdf
	Rincon-Power Minerals	0.04	0.04	0.032	0.04	0.033		0.037
	Rincon-Rio Tinto	0.04	0.04	0.032	0.04	0.033	0.036	0.037	rio-tinto-rincon.pdf
	Sal de Oro
	Sal de Vida		0.035			0.075	0.062	0.057	https://minedocs.com/27/Sal-de-Vida-TRS-11152023_compressed.pdf
	Salar de Antofallo						0.029	0.029	https://selectlithium.com/salar-de-antofalla/
	Salar de Olaroz-Allkem						0.048	0.048	https://www.scribd.com/document/792725155/1698636645-olaroz-lithium-facility-ni-43-101-technical-report-feasibility-study-final
	Salar de Pular					0.008		0.008
	Salar de Rio Grande					0.037	0.043	0.04	https://pursuitminerals.com.au/rio_grande_sur/
	Tolillar						0.019	0.019	https://minedocs.com/25/Tolillar-PEA-8102023.pdf
BOL	Remaining Unknow (USGS)	0.045	0.096	0.045	0.04	0.042		0.054
	Uyuni	0.045	0.096	0.045	0.04	0.042		0.054
CAN	Beaverhill		0.005					0.005
	Fox Creek		0.01			0.008		0.009
	Kindersley						0.006	0.006	https://groundedlithium.com/wp-content/uploads/2022/12/115092.GroundedLithium.FinalReportRev1.pdf
	Prairie						0.009	0.009	https://www.prairielithium.com/wp-content/uploads/2024/01/02758730.pdf
	Valley View					0.008		0.008
CHL	Arizaro						0.025	0.025	https://lithiumchile.ca/wp-content/uploads/2024/07/July-23-2024-LITHIUM-CHILE-ANNOUNCES-PRE-TAX-NPV-OF-US3853000000-AND-PRE-TAX-IRR-OF-42.1-FROM-PRE-FEASIBILITY-STUDY.pdf
	Atacama-ALB	0.15	0.14	0.184	0.15	0.14		0.153
	Atacama-SQM	0.15	0.14		0.15	0.14	0.18	0.152	https://minedocs.com/22/Salar-de-Atacama-TR-042022.pdf
	La Isla					0.108		0.108
	Las Parinas					0.048		0.048
	Maricunga	0.092	0.092		0.092	0.115		0.098
	Pedernales					0.042		0.042
	Punta Negra					0.028		0.028
	Salar Blanco						0.079	0.079	https://lithiumpowerinternational.com/wp-content/uploads/2022/01/NI43-101_DFS2022_LR.pdf
	Salar de Aguilar					0.034		0.034
	Surire
CHN	Chaerhan Lake
	DXC	0.033	0.045		0.045	0.095		0.055
	East Taijinair				0.03	0.023		0.026
	Lakkor Tso Salt Lake					0.121	0.02	0.071	https://www.zjky.cn/global/program-detail-71783.htm
	Qarhan Lake		0.03			0.18		0.105
	Qinghai Yiliping	0.03	0.03			0.026		0.029
	West Taijinair		0.03			0.031		0.031
	Zabuye (Zhabuye)	0.1	0.097	0.1	0.075	0.155		0.105
MNG	Chuluut area
	Delgerekh area
	Enkh area
USA	Bonneville Salt Flats		0.004					0.004
	Brawley		0.005					0.005
	G. Salt Lake	0.004	0.006		0.004	0.007		0.005
	Searles	0.007	0.008		0.007	0.005		0.007
	Silver Peak		0.03		0.023		0.012	0.022	https://www.sec.gov/Archives/edgar/data/915913/000091591323000037/exhibit9631231202210-k.htm#i2ab4d569b3ee4e029d9d2ae1c46da4f8_7
